# Supplementary material for: A synthetic cell density signal can drive proliferation in chick embryonic tendon cells and tendon cells from a full size rooster can produce high levels of procollagen in cell culture
Source: PeerJ. 2022 Dec 12;10:e14533. doi: 10.7717/peerj.14533 (PMC9753744; doi:10.7717/peerj.14533)
Supplement: Supplemental Information 5 — The bands on the gel have a cupped feature—running slower at both edges compared to bands in the middle. To correct for this we calculated the MW for the serum band (169 MW) in lane 2, the lane closest to the MW markers in lane 1. The average MW of this serum band was then compared to the MW of this serum band calculated for each lane. A correction factor was used so that the MW would be the same for this serum band in all lanes. This correction factor was then applied to the procollagen bands. This correction made a small change in the average MW of the procollagen bands but dramatically reduced the standard deviation of the calculation. [file peerj-10-14533-s005.xlsx]

## Sheet: Sheet1
Day	ascorbate, SNZR levels	MW kD procol1a1	MW kD procol1a2	MW serum band lane 2	MW serum band, +C lanes	avg lane 2 MW/+C specific lane	corrected MW procol1a1	corrected MW procol1a2
17	+C, 0X	141.7	131.1
17	+C, 3x	143.3	131.1
17	+C, 5x	144.1	132.5
17	+C, 10x	150.9	138.5
18	+C, 0X	152	140	168.3	165.2	0.976937	155.588	143.305
18	+C, 3x	154.7	142.5		168.3	0.995269	155.435	143.177
18	+C, 5x	160.3	147.6		174.5	1.03193	155.339	143.032
18	+C, 10x	--	--		183.3	1.08397	155.262	143.546
19	+C, 0X	167.7	151	172.9	186.6	1.10349	151.973	136.839
19	+C, 3x	175.531	157.934		195.4	1.15553	151.905	136.677
19	+C, 5x	182.375	165.193		204.7	1.21053	150.658	136.464
19	+C, 10x	--	--		--	--	--	--
20	+C, 0X	144.3	132.77	166.2	161.2	0.953282	151.372	139.277
20	+C, 3x	146	135		164.2	0.971023	150.357	139.029
20	+C, 5x	150.2	138		168.2	0.994678	151.004	138.738
20	+C, 10x	156.5	143.5		175.7	1.03903	150.621	138.11
		average =	average=	average=			average=	average=
		154.972	141.907	169.133			152.683	139.836
		std dev =	std dev =				std dev=	std dev=
		12.5255	10.3807				2.2167	2.87517
		n=14	n=14				n=11	n=11
